# Supplementary material for: IMUs Can Estimate Hip and Knee Range of Motion during Walking Tasks but Are Not Sensitive to Changes in Load or Grade
Source: Sensors (Basel). 2024 Mar 5;24(5):1675. doi: 10.3390/s24051675 (PMC10934173; doi:10.3390/s24051675)
Supplement: Supplementary file 1 [file sensors-24-01675-s001.zip]

Archive with 7 entries (7 files):
- FigS1_AnkleWalking.svg
- FigS2_Knee_Walking.svg
- FigS3_Hip_Walking.svg
- FIgS4_Ankle_Running.svg
- FigS5_Knee_Running.svg
- FigS6_Hip_Running.svg
- SupplementalTables(Sensitivity).pdf
